# Supplementary material for: Multi-Source Remote Sensing Data for Wetland Information Extraction: A Case Study of the Nanweng River National Wetland Reserve
Source: Sensors (Basel). 2024 Oct 16;24(20):6664. doi: 10.3390/s24206664 (PMC11511420; doi:10.3390/s24206664)
Supplement: Supplementary file 1 [file sensors-24-06664-s001.zip]

Archive with 1 entries (1 files):
- sensors-3208765-supplementary.pdf
